# Supplementary material for: Genome-Wide Analysis of TCP Transcription Factors and Their Expression Pattern Analysis of Rose Plants (Rosa chinensis)
Source: Curr Issues Mol Biol. 2023 Jul 31;45(8):6352–64. doi: 10.3390/cimb45080401 (PMC10453170; doi:10.3390/cimb45080401)
Supplement: Supplementary file 1 [file cimb-45-00401-s001.zip]

Archive with 3 entries (2 files):
- cimb-2495592-supplementary/Supplementary Table/
- cimb-2495592-supplementary/Supplementary Table/Supplementary Table S1.xlsx
- cimb-2495592-supplementary/Supplementary Table/Supplementary Table S2.xlsx
