# Supplementary material for: Genome-Wide Analysis of TCP Transcription Factors and Their Expression Pattern Analysis of Rose Plants (Rosa chinensis)
Source: Curr Issues Mol Biol. 2023 Jul 31;45(8):6352–64. doi: 10.3390/cimb45080401 (PMC10453170; doi:10.3390/cimb45080401)
Supplement: Supplementary file 1 [file cimb-45-00401-s001.zip › cimb-2495592-supplementary/Supplementary Table/Supplementary Table S1.xlsx]

## Sheet: Arabidopsis thaliana
The TCP genes were renamed in Arabidopsis thaliana
TCP name	Protein name
ATTCP14	AT3G47620.1
ATTCP8-1	AT1G58100.1
ATTCP15	AT1G69690.1
ATTCP22	AT1G72010.1
ATTCP23	AT1G35560.1
ATTCP7	AT5G23280.1
ATTCP21	AT5G08330.1
ATTCP9	AT2G45680.1
ATTCP1-1	AT3G27010.1
ATTCP20	AT3G27010.2
ATTCP19	AT5G51910.1
ATTCP6	AT5G51910.2
ATTCP11	AT2G37000.1
ATTCP25	AT1G67260.2
ATTCP26	AT1G67260.3
ATTCP1	AT1G67260.1
ATTCP2	AT4G18390.1
ATTCP27	AT4G18390.2
ATTCP28	AT3G18550.2
ATTCP18	AT3G18550.1
ATTCP29	AT3G18550.4
ATTCP30	AT3G18550.3
ATTCP31	AT5G41030.1
ATTCP13	AT3G02150.1
ATTCP3	AT1G53230.1
ATTCP32	AT1G53230.2
ATTCP4	AT3G15030.1
ATTCP33	AT3G15030.2
ATTCP34	AT3G15030.3
ATTCP35	AT3G15030.4
ATTCP36	AT3G02150.2
ATTCP24	AT1G30210.1
ATTCP37	AT1G30210.2
ATTCP5	AT5G60970.1
ATTCP16	AT3G45150.1
ATTCP10	AT2G31070.1
ATTCP12	AT1G68800.1
ATTCP38	AT1G68800.2
ATTCP17	AT5G08070.1
ATTCP39	AT5G08070.2
ATTCP8	AT1G58100.2

## Sheet: Prunus persica
The TCP genes were renamed in Prunus persica
TCP name	Protein name
PpTCP1	ONI11029
PpTCP2	ONI11030
PpTCP3	ONI11031
PpTCP4	ONI11032
PpTCP5	ONI11033
PpTCP6	ONI11034
PpTCP7	ONI09090
PpTCP16	ONI09091
PpTCP37	ONI09092
PpTCP15	ONI08888
PpTCP11	ONI08886
PpTCP12	ONI08887
PpTCP13	ONI31295
PpTCP14	ONI08645
PpTCP10	ONI16844
PpTCP17	ONI16845
PpTCP18	ONI16846
PpTCP22	ONI18800
PpTCP20	ONI19005
PpTCP21	ONI10615
PpTCP8	ONI36226
PpTCP23	ONI30787
PpTCP24	ONI12552
PpTCP25	ONI27147
PpTCP26	ONI27148
PpTCP27	ONI27149
PpTCP28	ONI19971
PpTCP29	ONI19972
PpTCP30	ONI19973
PpTCP31	ONI19974
PpTCP32	ONI06914
PpTCP9	ONI22809
PpTCP19	ONI25198
PpTCP33	ONI29916
PpTCP34	ONI03028
PpTCP35	ONH95986
PpTCP36	ONI16456

## Sheet: Malus domestica Golden
The TCP genes were renamed in Malus domestica Golden
TCP name	Protein name
MdTCP1	CDS:MD13G0065100.1
MdTCP2	CDS:MD16G0066600.1
MdTCP3	CDS:MD06G0157400.1
MdTCP4	CDS:MD14G0172000.1
MdTCP5	mRNA:MD06G0175100
MdTCP6	mRNA:MD14G0192700
MdTCP7	CDS:MD15G0365500.1
MdTCP8	mRNA:MD08G0199900
MdTCP20	CDS:MD16G0043700.1
MdTCP10	CDS:MD10G0217800.1
MdTCP11	CDS:MD13G0207700.1
MdTCP12	CDS:MD13G0041800.1
MdTCP13	CDS:MD05G0236500.1
MdTCP14	CDS:MD09G0074200.1
MdTCP15	CDS:MD16G0208500.1
MdTCP16	CDS:MD09G0061100.1
MdTCP17	CDS:MD17G0054000.1
MdTCP18	mRNA:MD17G0065100
MdTCP9	CDS:MD02G0168000.1
MdTCP21	CDS:MD13G0109400.1
MdTCP22	CDS:MD04G0061900.1
MdTCP23	CDS:MD17G0002500.1
MdTCP24	CDS:MD09G0201000.1
MdTCP25	CDS:MD11G0208700.1
MdTCP19	CDS:MD01G0158200.1
MdTCP26	CDS:MD17G0200100.1
MdTCP27	CDS:MD06G0057200.1
MdTCP28	CDS:MD05G0256800.1
MdTCP29	CDS:MD09G0007400.1
MdTCP30	mRNA:MD03G0196800
MdTCP31	CDS:MD12G0093900.1
MdTCP32	CDS:MD06G0187300.1
MdTCP33	CDS:MD10G0239600.1
MdTCP34	CDS:MD14G0184800.1

## Sheet: Prunus dulcis
The TCP genes were renamed in Prunus dulcis
TCP name	Protein name
PdTCP1	VVA32562
PdTCP23	VVA32561
PdTCP3	VVA24311
PdTCP4	VVA17900
PdTCP5	VVA17899
PdTCP6	VVA17092
PdTCP7	VVA21424
PdTCP8	VVA32529
PdTCP9	VVA36406
PdTCP10	VVA27638
PdTCP11	VVA20466
PdTCP12	VVA16617
PdTCP13	VVA19053
PdTCP14	VVA22213
PdTCP15	VVA36070
PdTCP16	VVA26823
PdTCP17	VVA19385
PdTCP18	VVA31378
PdTCP19	VVA19971
PdTCP20	VVA17319
PdTCP21	VVA11033
PdTCP22	VVA15443
PdTCP2	VVA15031

## Sheet: Prunus mume
The TCP genes were renamed in Prunus mume
TCP name	Protein name
PmTCP2-1	XP_008225508.1
PmTCP2-2	XP_008225509.1
PmTCP2	XP_008225510.1
PmTCP2-3	XP_008225511.1
PmTCP2-4	XP_016648675.1
PmTCP18	XP_008244033.1
PmTCP18-1	XP_008244034.1
PmTCP18-2	XP_008244035.1
PmTCP18-3	XP_008244036.1
PmTCP5	XP_008240002.1
PmTCP5-1	XP_008240003.1
PmTCP15-like	XP_008239968.1
PmTCP18-4	XP_008243405.1
PmTCP4-1	XP_008226457.1
PmTCP13	XP_008230895.1
PmTCP15	XP_008221641.1
PmTCP8	XP_008218751.1
PmTCP7	XP_008223917.1
PmTCP4	XP_008225215.1
PmTCP1	XP_016649012.1
PmTCP20	XP_008222208.1
PmTCP20-1	XP_008231091.1
PmTCP9	XP_008232850.1
PmTCP19	XP_008234310.1
PmTCP9-1	XP_008238772.1
PmTCP11	XP_008243974.1
PmTCP3	XP_008243490.1
PmTCP6	XP_008243489.1

## Sheet: Prunus avium
The TCP genes were renamed in Prunus avium
TCP name	Protein name
PaTCP1	Pav_sc0003135.1_g360.1.br:CDS:1
PaTCP2	Pav_sc0003685.1_g070.1.mk:CDS:1
PaTCP3	Pav_sc0000358.1_g330.1.mk:CDS:1
PaTCP4	Pav_sc0000383.1_g850.1.mk:mrna
PaTCP5	Pav_sc0002358.1_g040.1.mk:CDS:1
PaTCP6	Pav_sc0000618.1_g400.1.mk:mrna
PaTCP10	Pav_sc0001340.1_g140.1.mk:CDS:1
PaTCP7	Pav_sc0002264.1_g280.1.mk:mrna
PaTCP8	Pav_sc0000877.1_g280.1.mk:mrna
PaTCP13	Pav_sc0000037.1_g020.1.mk:CDS:1
PaTCP14	Pav_sc0000220.1_g1650.1.mk:CDS:1
PaTCP11	Pav_sc0000555.1_g160.1.mk:CDS:1
PaTCP12	Pav_sc0001080.1_g800.1.mk:CDS:1
PaTCP9	Pav_sc0001673.1_g350.1.mk:CDS:1
