# Supplementary material for: Genome-Wide Analysis of TCP Transcription Factors and Their Expression Pattern Analysis of Rose Plants (Rosa chinensis)
Source: Curr Issues Mol Biol. 2023 Jul 31;45(8):6352–64. doi: 10.3390/cimb45080401 (PMC10453170; doi:10.3390/cimb45080401)
Supplement: Supplementary file 1 [file cimb-45-00401-s001.zip › cimb-2495592-supplementary/Supplementary Table/Supplementary Table S2.xlsx]

## Sheet: Sheet1
		Forward primer	Reverse primer
	Chr4g0440011	aaagagaaggcctgacgagc	atgtcgccggaatcgtactc
	Chr7g0181021	gagcggagacccaatttgga	atctgctgctgacttggcat
	Chr5g0014491	cgatggactacttcgggtcg	ttgtctgggggagcgaattc
	Chr1g0342441	agccctcagatctgtagcca	gttccgtgcttttggggttc
	Chr2g0128901	ctcagctgcctcaaccatca	gtgagtggtgtcctggtgag
	Chr3g0470021	caccaccaacttcccacact	agtcttcagcagtcgtcacg
	Chr7g0183231	ctttggcggaaaagacaggc	gtagttggagtggtgggagc
	Chr2g0165641	gctggcaagacctcaagagt	cctttcctccaaaagcacgc
	RcUBI1	GGGCAATCATCTGGAAGTGCTCGT	GCCCCCAAAGAGAAACCCTGCG
